# Supplementary material for: Sylvatic Canine Morbillivirus in Captive Panthera Highlights Viral Promiscuity and the Need for Better Prevention Strategies
Source: Pathogens. 2021 Apr 30;10(5):544. doi: 10.3390/pathogens10050544 (PMC8147164; doi:10.3390/pathogens10050544)
Supplement: Supplementary file 1 [file pathogens-10-00544-s001.zip]

Archive with 1 entries (1 files):
- pathogens-1179065-supplementary.pdf
